# Supplementary material for: Rivastigmine–Benzimidazole Hybrids as Promising Multitarget Metal-Modulating Compounds for Potential Treatment of Neurodegenerative Diseases
Source: Int J Mol Sci. 2023 May 5;24(9):8312. doi: 10.3390/ijms24098312 (PMC10179505; doi:10.3390/ijms24098312)
Supplement: Supplementary file 1 [file ijms-24-08312-s001.zip]

Archive with 1 entries (1 files):
- ijms-2271295-supplementary.pdf
